# Supplementary material for: The Multivariate Regression Models Suggested as Standardising Tools for Categorising Solitarious and Gregarious Groups of the Main Pest Locust, Schistocerca gregaria, Produce Reproducible Results
Source: Insects. 2024 Feb 1;15(2):102. doi: 10.3390/insects15020102 (PMC10889186; doi:10.3390/insects15020102)
Supplement: Supplementary file 1 [file insects-15-00102-s001.zip]

Archive with 1 entries (1 files):
- insects-2819336-supplementary.xlsx
