# Supplementary material for: The Multivariate Regression Models Suggested as Standardising Tools for Categorising Solitarious and Gregarious Groups of the Main Pest Locust, Schistocerca gregaria, Produce Reproducible Results
Source: Insects. 2024 Feb 1;15(2):102. doi: 10.3390/insects15020102 (PMC10889186; doi:10.3390/insects15020102)
Supplement: Supplementary file 1 [file insects-15-00102-s001.zip › insects-2819336-supplementary.xlsx]

## Sheet: Table S1
						Values of the morphometric and behavioural variables of the models per individual
Video	Age	Phase	Sex	Ref	pf	ph	fh	time	distance	speed	accel	stops	choice	lastx	ct	turn	erratic
MVI_2845	Adult	Gregarious	Male	CageN1	0.417747	1.42517	3.41156	8266	233.724	0.0282625	0.0004238	0.266129	0	-160	0	0.723577	9510.2			GA1
MVI_2846	Adult	Gregarious	Male	CageN1	0.43551	1.51977	3.48964	7400	212.908	0.0287843	0.000431982	0.243243	1	145	0.0412162	0.590909	6010.45			GA1
MVI_2847	Adult	Gregarious	Female	CageN1	0.387784	1.31884	3.40097	14200	278.742	0.0196424	0.000294841	0.422535	0	-156	0.00028169	0.476415	9829.59			GA1
MVI_2848	Adult	Gregarious	Female	CageN1	0.410101	1.2454	3.03681	24266	244.29	0.0100828	0.000151488	0.739011	0	-157	0.00012363	0.253444	8758.7			GA1
MVI_2850	Adult	Gregarious	Female	CageN1	0.444137	1.4488	3.26205	45933	438.191	0.0095368	0.000143015	0.561684	0	-153	0.000152396	0.395349	16249			GA1
MVI_2851	Adult	Gregarious	Male	CageN1	0.421178	1.44935	3.44118	36333	456.756	0.0125754	0.000188702	0.47156	0	-156	0.000110093	0.479779	18520.3			GA1
MVI_2853	Adult	Gregarious	Female	CageN1	0.41523	1.40065	3.37318	33266	282.755	0.00850811	0.000127756	0.629259	0	-160	0	0.269076	8304.9			GA1
MVI_2854	Adult	Gregarious	Male	CageN1	0.412652	1.43243	3.47128	19466	228.123	0.0117146	0.000175667	0.534247	0	-154	0.00030823	0.353952	4741.77			GA1
MVI_2865	Adult	Gregarious	Female	CageN1	0.406858	1.2619	3.10159	62799	246.861	0.00393025	5.89467e-05	0.850318	1	149	0.00492046	0.149841	6747.79			GA1
MVI_2866	Adult	Gregarious	Female	CageN1	0.419725	1.45933	3.47687	50000	310.609	0.00621494	9.32707e-05	0.772	0	-84	0.00152	0.173565	14456.2			GA1
MVI_2867	Adult	Gregarious	Male	CageN1	0.39853	1.30556	3.27593	29134	395.589	0.0135751	0.000203583	0.450801	0	-158	6.86483e-05	0.527523	16035.2			GA1
MVI_2868	Adult	Gregarious	Female	CageN1	0.443806	1.39868	3.15157	46599	438.474	0.00940824	0.000141114	0.579399	0	-81	0.00169532	0.366762	21556.4			GA1
MVI_2869	Adult	Gregarious	Female	CageN1	0.417567	1.42697	3.41734	10467	251.226	0.0240087	0.000360243	0.299363	0	-152	0.000764307	0.673077	9237.42			GA1
MVI_2870	Adult	Gregarious	Male	CageN1	0.401154	1.36498	3.40262	70199	609.128	0.00867888	0.000130218	0.689459	1	146	0.00435904	0.243346	16454.1			GA1
MVI_2871	Adult	Gregarious	Male	CageN1	0.408822	1.28814	3.15085	65799	498.483	0.00757827	0.000113718	0.630193	1	89	0.00378425	0.324544	20123.9			GA1
MVI_2872	Adult	Gregarious	Male	CageN1	0.440021	1.56716	3.56157	31333	308.147	0.00983421	0.000147516	0.606383	0	-147	0.000414898	0.270789	7224.2			GA1
MVI_2873	Adult	Gregarious	Female	CageN1	0.419805	1.5	3.57309	82799	501.839	0.00605738	9.0813e-05	0.730274	0	-157	3.62323e-05	0.248187	14237.9			GA1
MVI_2874	Adult	Gregarious	Male	CageN1	0.457865	1.34046	2.92763	100465	528.494	0.00526289	7.89849e-05	0.724618	1	151	0.00309561	0.23174	16124.2			GA1
MVI_2875	Adult	Gregarious	Female	CageN1	0.462506	1.4163	3.06222	22000	334.293	0.0151896	0.000227772	0.454545	0	-158	9.09091e-05	0.537994	14167.9			GA1
MVI_2876	Adult	Gregarious	Female	CageN1	0.433089	1.34043	3.09504	167665	531.24	0.00316796	4.75147e-05	0.830616	1	132	0.00174157	0.162291	19837.8			GA1
MVI_2877	Adult	Gregarious	Female	CageN1	0.446956	1.4506	3.24551	30933	295.601	0.00955269	0.000143246	0.627155	0	-152	0.000258623	0.334773	9177.73			GA1
MVI_2878	Adult	Gregarious	Female	CageN1	0.401899	1.38906	3.45625	73866	338.316	0.00457934	6.86824e-05	0.805957	1	146	0.00414264	0.149955	8471.7			GA1
MVI_2880	Adult	Gregarious	Female	CageN1	0.390146	1.33384	3.41882	65800	505.832	0.00769188	0.000115451	0.654509	1	30	0.00288754	0.210953	19695.7			GA1
MVI_2883	Adult	Gregarious	Male	CageN1	0.405931	1.40336	3.45714	38000	404.616	0.0106512	0.000159827	0.519298	0	-157	7.89474e-05	0.421793	14343			GA1
MVI_2884	Adult	Gregarious	Female	CageN1	0.42495	1.41556	3.33113	34266	327.728	0.00956647	0.000143541	0.607004	0	-156	0.000116734	0.302144	9188.98			GA1
MVI_2885	Adult	Gregarious	Male	CageN1	0.401635	1.37895	3.43333	27133	341.687	0.0125859	0.000188691	0.498771	0	-152	0.000294844	0.418719	9953.11			GA1
MVI_2886	Adult	Gregarious	Female	CageN1	0.417973	1.41844	3.39362	48467	401.949	0.00829741	0.000124529	0.605227	0	-149	0.000226959	0.239669	8787.02			GA1
MVI_2888	Adult	Gregarious	Female	CageN1	0.438891	1.53822	3.50478	31533	286.424	0.00908504	0.00013631	0.615222	0	-156	0.000126851	0.375	9961.64			GA1
MVI_2889	Adult	Gregarious	Female	CageN1	0.449694	1.42778	3.175	31133	367.348	0.0117964	0.000176912	0.528908	0	-153	0.000224842	0.405579	14446.6			GA1
MVI_2890	Adult	Gregarious	Male	CageN1	0.405185	1.29052	3.18502	50067	451.852	0.00902285	0.000135317	0.635153	0	-144	0.000319572	0.3	17818.1			GA1
MVI_2891	Adult	Gregarious	Female	CageN1	0.441519	1.32121	2.99242	171065	445.825	0.00260582	3.90843e-05	0.832814	0	-14	0.000853477	0.159064	21011.5			GA1
MVI_2892	Adult	Gregarious	Male	CageN1	0.406805	1.36139	3.34653	103533	455.643	0.00440165	6.6039e-05	0.848036	0	-155	4.82938e-05	0.122423	17524			GA1
MVI_2893	Adult	Gregarious	Female	CageN1	0.448027	1.70826	3.81284	30000	399.716	0.0133267	0.000199954	0.475556	0	-160	0	0.4098	14838.4			GA1
MVI_2894	Adult	Gregarious	Male	CageN1	0.403738	1.47189	3.64566	40667	239.537	0.00589074	8.83728e-05	0.75082	0	-158	4.91799e-05	0.187192	5162.8			GA1
MVI_2895	Adult	Gregarious	Male	CageN1	0.48	1.33119	2.77331	116532	682.678	0.00585899	8.79009e-05	0.675629	0	-160	0	0.202633	18671.8			GA1
MVI_2896	Adult	Gregarious	Female	CageN1	0.402733	1.38125	3.42969	43800	339.632	0.00775472	0.000116335	0.624049	0	-156	9.13242e-05	0.301829	9616.44			GA1
MVI_2898	Adult	Gregarious	Male	CageN1	0.502857	1.51203	3.00687	10000	260.178	0.0260432	0.00039105	0.346667	0	-157	0.0003	0.590604	9850.81			GA1
MVI_2899	Adult	Gregarious	Female	CageN1	0.417976	1.4784	3.53704	23066	243.846	0.0105721	0.0001586	0.641618	0	-157	0.000130062	0.33913	8242.43			GA1
MVI_2900	Adult	Gregarious	Female	CageN1	0.407895	1.58433	3.88416	35799	359.442	0.0100408	0.000150628	0.625698	1	89	0.0069555	0.281716	16710.8			GA1
MVI_2902	Adult	Gregarious	Female	CageN1	0.396138	1.42542	3.59831	28800	329.137	0.0114311	0.000171518	0.608796	1	87	0.00857639	0.327146	16296.8			GA1
MVI_2903	Adult	Gregarious	Male	CageN1	0.423319	1.44152	3.40527	56000	470.961	0.00840951	0.000126141	0.615476	1	146	0.00546429	0.312277	14964.9			GA1
MVI_2904	Adult	Gregarious	Female	CageN1	0.451169	1.46647	3.25037	12734	264.018	0.0207398	0.000311195	0.319372	0	-156	0.00031412	0.531579	10358.4			GA1
MVI_2906	Adult	Gregarious	Male	CageN1	0.441317	1.36007	3.08183	9267	152.423	0.0164482	0.000246731	0.57554	0	-153	0.000755369	0.413043	5426.48			GA1
MVI_2907	Adult	Gregarious	Female	CageN1	0.380238	1.176	3.0928	102265	438.906	0.00429449	6.44616e-05	0.811604	1	148	0.00301178	0.183953	16210.7			GA1
MVI_2908	Adult	Gregarious	Male	CageN1	0.39294	1.60227	4.07765	8000	192.146	0.0240272	0.000360559	0.3	0	-154	0.00075	0.605042	3568.74			GA1
MVI_2909	Adult	Gregarious	Female	CageN1	0.41407	1.33549	3.22528	100666	533.703	0.00530115	7.95133e-05	0.756954	1	99	0.00257286	0.229954	20771.2			GA1
MVI_2910	Adult	Gregarious	Male	CageN1	0.405063	1.43627	3.54578	94465	399.006	0.00422519	6.34022e-05	0.83698	0	-84	0.000804531	0.127119	15613.6			GA1
MVI_2911	Adult	Gregarious	Male	CageN1	0.47467	1.44874	3.0521	63333	292.607	0.00462076	6.93248e-05	0.783158	1	147	0.00484739	0.122234	6259.31			GA1
MVI_2912	Adult	Gregarious	Female	CageN1	0.403212	1.35226	3.35371	29399	306.268	0.0104114	0.000156091	0.585034	0	-157	0.000102044	0.356818	8810.62			GA1
MVI_2915	Adult	Gregarious	Male	CageN1	0.408718	1.36239	3.33333	41000	297.558	0.00725795	0.000108881	0.687805	0	-156	9.7561e-05	0.20684	7076.65			GA1
MVI_2782	Adult	Gregarious	Male	CageN7	0.406207	1.3618	3.35248	68733	389.041	0.00566121	8.49385e-05	0.744908	1	151	0.00452476	0.151456	7960.99			GA2
MVI_2784	Adult	Gregarious	Female	CageN7	0.453174	1.38535	3.05699	9000	288.835	0.0320889	0.0004813	0.303704	1	98	0.0286667	0.447761	14598.1			GA2
MVI_2786	Adult	Gregarious	Male	CageN7	0.424504	1.45217	3.42087	57333	457.776	0.00798114	0.000119673	0.613953	0	-158	3.48839e-05	0.344587	14890.7			GA2
MVI_2787	Adult	Gregarious	Male	CageN7	0.401992	1.49222	3.71206	28733	255.968	0.00891161	0.000133729	0.62413	0	-148	0.000417638	0.35814	7906.77			GA2
MVI_2788	Adult	Gregarious	Male	CageN7	0.425158	1.45092	3.41265	12200	266.028	0.021812	0.000327294	0.355191	0	-153	0.00057377	0.626374	10957.4			GA2
MVI_2789	Adult	Gregarious	Male	CageN7	0.419156	1.40587	3.35406	16734	249.628	0.0149119	0.000223598	0.462151	0	-157	0.000179276	0.52	9533.23			GA2
MVI_2790	Adult	Gregarious	Male	CageN7	0.421437	1.39074	3.3	16000	156.567	0.00978843	0.000146879	0.6125	0	-156	0.00025	0.343096	4903.07			GA2
MVI_2791	Adult	Gregarious	Female	CageN7	0.416031	1.43421	3.44737	35199	276.271	0.00785136	0.000117818	0.664773	0	-160	0	0.212524	4974.69			GA2
MVI_2793	Adult	Gregarious	Male	CageN7	0.453889	1.3871	3.05603	73800	618.454	0.00838323	0.000125802	0.619693	0	-38	0.00165312	0.20434	21013.2			GA2
MVI_2794	Adult	Gregarious	Female	CageN7	0.449481	1.41456	3.1471	10333	200.492	0.0194092	0.000291254	0.419355	0	-159	9.67773e-05	0.5	4691.22			GA2
MVI_2795	Adult	Gregarious	Female	CageN7	0.448238	1.3232	2.952	34400	251.839	0.00732003	0.000109793	0.69186	0	-157	8.72093e-05	0.283495	6665.68			GA2
MVI_2777	Adult	Gregarious	Female	CageN7	0.407407	1.33184	3.26906	17200	268.231	0.0155863	0.000233678	0.523256	0	-156	0.000232558	0.428016	9392.08			GA2
MVI_2798	Adult	Gregarious	Female	CageN7	0.431624	1.20417	2.78987	71666	592.21	0.00825908	0.000123827	0.592558	0	-157	4.18609e-05	0.272812	16290.6			GA2
MVI_2799	Adult	Gregarious	Female	CageN7	0.376399	1.20089	3.19048	174932	517.669	0.00295954	4.44e-05	0.807927	0	-17	0.00081746	0.0754861	9949.63			GA2
MVI_2800	Adult	Gregarious	Female	CageN7	0.399052	1.38033	3.45902	29199	362.859	0.0124282	0.000186455	0.534247	0	-117	0.00147265	0.443936	15323.3			GA2
MVI_2802	Adult	Gregarious	Male	CageN7	0.402954	1.30598	3.24103	16600	288.785	0.0174089	0.000261332	0.473896	1	11	0.0103012	0.495968	14377.3			GA2
MVI_2803	Adult	Gregarious	Female	CageN7	0.393857	1.37975	3.50316	9200	202.216	0.0219819	0.000329773	0.347826	0	-154	0.000652174	0.613139	5654.52			GA2
MVI_2805	Adult	Gregarious	Female	CageN7	0.412682	1.26433	3.06369	11933	211.972	0.0177682	0.000266615	0.441341	0	-156	0.000335205	0.52809	7172.2			GA2
MVI_2807	Adult	Gregarious	Male	CageN7	0.414871	1.35563	3.26761	24533	338.301	0.0137939	0.000206987	0.538043	0	-5	0.00631802	0.318801	16012.8			GA2
MVI_2808	Adult	Gregarious	Female	CageN7	0.425863	1.46	3.42833	44333	397.946	0.00897913	0.000134737	0.595489	0	-153	0.000157896	0.35241	15255.2			GA2
MVI_2809	Adult	Gregarious	Male	CageN7	0.422133	1.42035	3.36468	60266	498.761	0.00827815	0.000124212	0.653761	0	-156	6.63724e-05	0.258029	18745			GA2
MVI_2810	Adult	Gregarious	Female	CageN7	0.493806	1.39872	2.83254	15400	309.433	0.0200872	0.000301236	0.34632	0	-159	6.49351e-05	0.569565	13297.8			GA2
MVI_2811	Adult	Gregarious	Male	CageN7	0.382134	1.27063	3.32508	54533	300.56	0.00551045	8.26453e-05	0.715159	0	-161	-1.83375e-05	0.225214	8505.71			GA2
MVI_2812	Adult	Gregarious	Male	CageN7	0.440431	1.41349	3.20934	21067	297.949	0.0141535	0.000212469	0.487342	0	-158	9.49352e-05	0.479365	12761.2			GA2
MVI_2813	Adult	Gregarious	Female	CageN7	0.421589	1.40577	3.33447	59400	417.161	0.00701992	0.000105259	0.686869	0	-155	8.41751e-05	0.269663	16751.6			GA2
MVI_2814	Adult	Gregarious	Male	CageN7	0.417701	1.35789	3.25088	32733	303.784	0.00927849	0.000139153	0.633401	0	-159	3.05502e-05	0.34898	9549.5			GA2
MVI_2815	Adult	Gregarious	Male	CageN7	0.40029	1.46986	3.67199	29733	294.406	0.0099005	0.000148499	0.607623	0	-157	0.000100898	0.330337	7873.03			GA2
MVI_2816	Adult	Gregarious	Male	CageN7	0.38835	1.23636	3.18364	4667	187.695	0.0402357	0.000603795	0.142857	0	-156	0.000857082	0.811594	5202.72			GA2
MVI_2817	Adult	Gregarious	Male	CageN7	0.434137	1.24468	2.86702	23533	266.89	0.0113474	0.000170318	0.495751	1	151	0.0132155	0.446023	9083.33			GA2
MVI_2818	Adult	Gregarious	Female	CageN7	0.392441	1.32441	3.3748	12400	226.664	0.018284	0.000274345	0.435484	0	-160	0	0.502703	6868.22			GA2
MVI_2819	Adult	Gregarious	Male	CageN7	0.416353	1.3391	3.21626	18600	272.179	0.0146355	0.000219576	0.451613	0	-156	0.000215054	0.535971	11020			GA2
MVI_2820	Adult	Gregarious	Female	CageN7	0.378131	1.20769	3.19385	19334	262.734	0.013588	0.000203805	0.562069	1	150	0.0160339	0.404844	9182.94			GA2
MVI_2822	Adult	Gregarious	Male	CageN7	0.395643	1.44096	3.64207	72732	499.082	0.00686392	0.000102996	0.67736	0	-96	0.000879943	0.302752	20171.5			GA2
MVI_2823	Adult	Gregarious	Male	CageN7	0.297626	1.01581	3.41304	1400	11	0.00783959	0.000117335	0.47619	0	-7	0.109286	0.05	57.2958			GA2
MVI_2824	Adult	Gregarious	Female	CageN7	0.388241	1.36867	3.52532	13000	214.506	0.0164993	0.000247486	0.533333	1	143	0.0233077	0.448454	5636.5			GA2
MVI_2825	Adult	Gregarious	Male	CageN7	0.393545	1.32168	3.35839	27134	226.469	0.0083456	0.000125176	0.72973	0	-158	7.37083e-05	0.29064	7605.27			GA2
MVI_2826	Adult	Gregarious	Male	CageN7	0.452935	1.34539	2.97039	45266	351.2	0.00728541	0.000108334	0.688525	0	-153	0.000154641	0.276119	13770.8			GA2
MVI_2828	Adult	Gregarious	Female	CageN7	0.401824	1.46073	3.63525	22000	354.927	0.016872	0.000252958	0.370607	0	-11	0.00677273	0.496795	13800.8			GA2
MVI_2829	Adult	Gregarious	Male	CageN7	0.454827	1.52159	3.34542	18267	284.403	0.0155656	0.000233438	0.569343	0	-153	0.000383205	0.340659	7080.9			GA2
MVI_2830	Adult	Gregarious	Female	CageN7	0.388723	1.22292	3.146	13867	237.748	0.0171506	0.000257351	0.4375	0	-162	-0.000144227	0.512077	9043.16			GA2
MVI_2833	Adult	Gregarious	Female	CageN7	0.443621	1.40604	3.16946	32533	243.814	0.00749745	0.000112515	0.717213	1	147	0.00943657	0.268994	5795.06			GA2
MVI_2834	Adult	Gregarious	Female	CageN7	0.380435	1.39033	3.65458	67332	428.894	0.00637157	9.56064e-05	0.683168	0	-158	2.97036e-05	0.267592	16684.9			GA2
MVI_2835	Adult	Gregarious	Male	CageN7	0.390301	1.42931	3.66207	36133	374.038	0.0103603	0.000155542	0.590406	0	-154	0.000166053	0.316081	8647.55			GA2
MVI_2837	Adult	Gregarious	Female	CageN7	0.423381	1.5	3.5429	61532	431.709	0.0070163	0.000105257	0.668472	0	-158	3.25034e-05	0.265727	12914.4			GA2
MVI_2838	Adult	Gregarious	Female	CageN7	0.395932	1.4456	3.65112	88533	551.559	0.00622868	9.34158e-05	0.658886	0	-160	0	0.197438	12451.1			GA2
MVI_2839	Adult	Gregarious	Female	CageN7	0.354897	1.21166	3.41411	15600	223.201	0.0143286	0.000215254	0.589744	1	152	0.02	0.39485	8039.06			GA2
MVI_2841	Adult	Gregarious	Female	CageN7	0.362312	1.27438	3.51736	21933	245.793	0.0111958	0.000167785	0.56535	0	-154	0.00027356	0.381098	7671.48			GA2
MVI_2842	Adult	Gregarious	Male	CageN7	0.432537	1.32258	3.05772	11200	283.034	0.0252588	0.000378719	0.375	0	-155	0.000446429	0.419162	12850			GA2
MVI_2843	Adult	Gregarious	Male	CageN7	0.421923	1.39726	3.31164	45267	271.771	0.00599685	8.98529e-05	0.787923	0	-157	6.62734e-05	0.193215	8794.04			GA2
MVI_2913	Adult	Gregarious	Male	CageN7	0.373913	1.18621	3.17241	158399	811.903	0.00512855	7.69757e-05	0.728535	0	-160	0	0.242947	31225.8			GA2
MVI_2672	Nymph	Gregarious	Male	C02	0.410628	1.37097	3.33871	95132	270.115	0.00283998	4.26118e-05	0.868255	0	-152	8.40937e-05	0.147265	9460.24			GN1
MVI_2673	Nymph	Gregarious	Female	C02	0.410112	1.14062	2.78125	51333	499.204	0.00972739	0.000145958	0.55974	1	98	0.00502601	0.356307	17739.7			GN1
MVI_2674	Nymph	Gregarious	Male	C02	0.476744	1.36667	2.86667	114266	673.684	0.0058952	8.84247e-05	0.704201	0	-154	5.25091e-05	0.192644	22455.9			GN1
MVI_2675	Nymph	Gregarious	Male	C02	0.404372	1.34545	3.32727	12400	260.009	0.0209507	0.000314009	0.354839	0	-151	0.000725806	0.47027	11992.3			GN1
MVI_2676	Nymph	Gregarious	Male	C02	0.47644	1.37879	2.89394	8133	142.943	0.0175789	0.000263757	0.598361	1	149	0.0379934	0.272727	1841.37			GN1
MVI_2678	Nymph	Gregarious	Male	C02	0.40678	1.09091	2.68182	21467	290.884	0.0135486	0.00020321	0.481366	0	-160	0	0.470405	8384.36			GN1
MVI_2679	Nymph	Gregarious	Male	C02	0.455621	1.35088	2.96491	37333	325.737	0.00872556	0.000130897	0.623214	0	-155	0.00013393	0.345259	12032.2			GN1
MVI_2681	Nymph	Gregarious	Male	C02	0.447674	1.16667	2.60606	35466	286.472	0.00807699	0.000121157	0.578947	0	-151	0.000253764	0.350282	8216.15			GN1
MVI_2682	Nymph	Gregarious	Male	C02	0.434146	1.50847	3.47458	39533	192.101	0.00485755	7.28417e-05	0.822934	0	-158	5.05906e-05	0.111486	2973.1			GN1
MVI_2684	Nymph	Gregarious	Male	C02	0.457447	1.40984	3.08197	20000	202.321	0.0101143	0.000151694	0.763333	0	-155	0.00025	0.210702	5602.76			GN1
MVI_2685	Nymph	Gregarious	Male	C02	0.414365	1.36364	3.29091	111199	716.213	0.00644096	9.66223e-05	0.717626	0	-118	0.000377701	0.235153	26861			GN1
MVI_2608	Nymph	Gregarious	Male	C09	0.477273	1.46512	3.06977	20333	336.926	0.0165621	0.000248324	0.577049	1	139	0.0147052	0.286184	12974			GN2
MVI_2612	Nymph	Gregarious	Female	C09	0.479592	1.62069	3.37931	12067	227.007	0.0188169	0.000282331	0.552486	0	-157	0.000248612	0.327778	8921.69			GN2
MVI_2613	Nymph	Gregarious	Male	C09	0.415205	1.29091	3.10909	30333	275.998	0.00909559	0.000136392	0.663736	0	-138	0.000725283	0.295154	12380.3			GN2
MVI_2614	Nymph	Gregarious	Male	C09	0.461957	1.60377	3.4717	7533	214.668	0.0284993	0.000427564	0.318584	0	-154	0.000796495	0.482143	8422.54			GN2
MVI_2615	Nymph	Gregarious	Female	C09	0.436842	1.45614	3.33333	9133	259.536	0.0284084	0.000426027	0.306569	0	-147	0.00142341	0.514706	11244.5			GN2
MVI_2616	Nymph	Gregarious	Female	C09	0.44385	1.40678	3.16949	6267	172.688	0.0275526	0.000413249	0.255319	0	-157	0.000478698	0.634409	5005.79			GN2
MVI_2617	Nymph	Gregarious	Male	C09	0.4	1.2459	3.11475	7733	256.528	0.0331863	0.000498038	0.215517	1	40	0.0258632	0.426087	13012.9			GN2
MVI_2619	Nymph	Gregarious	Male	C09	0.533784	1.49057	2.79245	27533	270.093	0.00980705	0.000147074	0.636804	0	-160	0	0.271845	9947.8			GN2
MVI_2620	Nymph	Gregarious	Female	C09	0.439394	1.35938	3.09375	6866	156.557	0.0227827	0.000341503	0.436893	1	150	0.04515	0.480392	5701.09			GN2
MVI_2621	Nymph	Gregarious	Male	C09	0.421687	1.4	3.32	28066	332.86	0.0118498	0.000177607	0.665083	0	-134	0.000926388	0.197619	15160.7			GN2
MVI_2623	Nymph	Gregarious	Female	C09	0.409836	1.27119	3.10169	68933	362.047	0.00525349	7.8827e-05	0.743714	1	21	0.00262574	0.226525	15764.1			GN2
MVI_2625	Nymph	Gregarious	Male	C09	0.385027	1.41176	3.66667	3400	256.549	0.0754842	0.00113275	0.196078	1	108	0.0788235	0.24	12476.6			GN2
MVI_2635	Nymph	Gregarious	Male	C10	0.431373	1.44262	3.34426	69799	574.708	0.00823441	0.000123534	0.680993	1	151	0.00445565	0.218929	18979.8			GN3
MVI_2638	Nymph	Gregarious	Male	C10	0.438095	1.4375	3.28125	87065	463.618	0.005324	7.98511e-05	0.800153	0	-141	0.000218228	0.144828	16351.2			GN3
MVI_2643	Nymph	Gregarious	Female	C10	0.396226	1.33333	3.36508	24066	184.119	0.00765403	0.000114871	0.786704	0	-139	0.0008726	0.163889	3983.18			GN3
MVI_2646	Nymph	Gregarious	Male	C10	0.411111	1.23333	3	35067	273.387	0.0077961	0.000116946	0.653992	0	-155	0.000142584	0.302857	7016.25			GN3
MVI_2647	Nymph	Gregarious	Female	C10	0.44	1.39437	3.16901	15599	150.393	0.00964477	0.000144742	0.645299	0	-150	0.000641067	0.257511	2857.91			GN3
MVI_2650	Nymph	Gregarious	Male	C10	0.4	1.27869	3.19672	63332	360.245	0.00568522	8.52393e-05	0.718947	0	-155	7.8949e-05	0.238145	11427.1			GN3
MVI_2651	Nymph	Gregarious	Female	C10	0.435644	1.33333	3.06061	93866	647.93	0.00690151	0.00010351	0.59375	1	1	0.00171521	0.258706	16024.8			GN3
MVI_2653	Nymph	Gregarious	Male	C10	0.478022	1.55357	3.25	100799	666.694	0.00661274	9.91768e-05	0.691138	0	-154	5.95244e-05	0.209133	20869.5			GN3
MVI_2654	Nymph	Gregarious	Male	C10	0.455621	1.35088	2.96491	139466	669.037	0.00479585	7.19223e-05	0.752868	1	30	0.00136234	0.184601	20564.1			GN3
MVI_2656	Nymph	Gregarious	Male	C10	0.419192	1.36066	3.2459	100266	383.062	0.00382305	5.73879e-05	0.817819	0	-152	7.97878e-05	0.174318	15050.6			GN3
MVI_2662	Nymph	Gregarious	Male	C10	0.426396	1.42373	3.33898	28000	323.892	0.0115653	0.000173453	0.545238	1	155	0.01125	0.422434	11991.9			GN3
MVI_2664	Nymph	Gregarious	Male	C10	0.427027	1.29508	3.03279	11866	249.771	0.0210507	0.000315815	0.426966	0	-113	0.0039609	0.378531	11071.2			GN3
MVI_2666	Nymph	Gregarious	Male	C10	0.45	1.42105	3.15789	116799	390.54	0.00334386	5.01634e-05	0.800228	0	-103	0.000488018	0.183324	14150.2			GN3
MVI_2667	Nymph	Gregarious	Male	C10	0.456522	1.42373	3.11864	15600	283.136	0.0181462	0.000272154	0.397436	1	150	0.0198718	0.515021	11764.1			GN3
MVI_2668	Nymph	Gregarious	Male	C10	0.449495	1.45902	3.2459	51066	246.678	0.00483457	7.25833e-05	0.801567	0	-158	3.9165e-05	0.183007	6802.26			GN3
MVI_3011	Nymph	Gregarious	NA	NINF.GRE.10	0.480571	1.68876	3.51406	89399	610.575	0.00682691	0.000102367	0.659955	0	-155	5.5929e-05	0.299254	24248.9			GN4
MVI_3012	Nymph	Gregarious	NA	NINF.GRE.10	0.504049	1.65265	3.27876	47200	286.284	0.00606514	9.09788e-05	0.713277	0	-158	4.23729e-05	0.261669	9459.73			GN4
MVI_3013	Nymph	Gregarious	NA	NINF.GRE.10	0.541169	1.59444	2.9463	13867	283.866	0.0204657	0.000306918	0.423077	0	-91	0.00497584	0.381643	14203.5			GN4
MVI_3014	Nymph	Gregarious	NA	NINF.GRE.10	0.511757	1.71222	3.34576	38333	339.331	0.00884661	0.000132623	0.589565	0	-158	5.21744e-05	0.25784	8013.2			GN4
MVI_3015	Nymph	Gregarious	NA	NINF.GRE.10	0.51049	1.64045	3.21348	36733	328.845	0.00895211	0.000134287	0.61706	0	-154	0.000163341	0.254545	8899.12			GN4
MVI_3016	Nymph	Gregarious	NA	NINF.GRE.10	0.559082	1.92111	3.43619	126999	620.091	0.00488401	7.3285e-05	0.764829	1	23	0.00144096	0.117122	18695.2			GN4
MVI_3019	Nymph	Gregarious	NA	NINF.GRE.10	0.601969	1.70518	2.83267	12000	180.651	0.0150321	0.000225157	0.538889	1	102	0.0218333	0.385475	5826.32			GN4
MVI_3020	Nymph	Gregarious	NA	NINF.GRE.10	0.498184	1.59165	3.1949	29933	324.836	0.0108549	0.000162876	0.594655	1	152	0.0104233	0.330357	11478.4			GN4
MVI_3021	Nymph	Gregarious	NA	NINF.GRE.10	0.490285	1.76457	3.59907	8800	267.814	0.0304331	0.000456515	0.340909	0	-159	0.000113636	0.541985	10522.9			GN4
MVI_3043	Nymph	Gregarious	NA	NINF.GRE.10	0.563042	1.78059	3.16245	11334	206.595	0.0182381	0.000273723	0.447059	1	155	0.0277925	0.532544	5340.3			GN4
MVI_3044	Nymph	Gregarious	NA	NINF.GRE.10	0.521264	1.45918	2.79932	10133	304.504	0.030059	0.000451048	0.190789	1	136	0.0292115	0.509934	14821.3			GN4
MVI_3045	Nymph	Gregarious	NA	NINF.GRE.10	0.597686	1.72542	2.88683	3600	176.977	0.0490934	0.000735429	0.833333	0	-156	0.00111111	0.150943	2139.62			GN4
MVI_3047	Nymph	Gregarious	NA	NINF.GRE.10	0.420341	1.35674	3.2277	38799	262.826	0.00677888	0.000101764	0.719931	0	-152	0.000206191	0.177281	5347.58			GN4
MVI_3048	Nymph	Gregarious	NA	NINF.GRE.10	0.520345	1.63883	3.14951	103799	954.417	0.00919594	0.000137964	0.558125	0	-154	5.7804e-05	0.323265	30123			GN4
MVI_3049	Nymph	Gregarious	NA	NINF.GRE.10	0.573248	1.64969	2.8778	46400	406.589	0.00876097	0.000131395	0.586207	1	82	0.00521552	0.320863	15720.9			GN4
MVI_3050	Nymph	Gregarious	NA	NINF.GRE.10	0.525184	1.58333	3.01481	104665	358.964	0.00342866	5.14184e-05	0.868153	1	116	0.00263698	0.132569	16017.2			GN4
MVI_3051	Nymph	Gregarious	NA	NINF.GRE.10	0.521763	1.65487	3.17168	61333	268.401	0.00437686	6.56675e-05	0.756522	0	-43	0.00190762	0.191513	8454.56			GN4
MVI_3052	Nymph	Gregarious	NA	NINF.GRE.10	0.536965	1.62992	3.03543	179930	266.768	Inf	Inf	0.930345	0	-91	0.000383482	0.0548554	7392.81			GN4
MVI_3053	Nymph	Gregarious	NA	NINF.GRE.10	0.529093	1.57344	2.97384	38333	345.86	0.00901667	0.00013517	0.664348	1	102	0.00683484	0.277003	9083.04			GN4
MVI_3054	Nymph	Gregarious	NA	NINF.GRE.10	0.512195	1.6652	3.2511	9734	602.022	0.0616635	0.000922163	0.424658	0	-160	0	0.275862	25744.4			GN4
MVI_3055	Nymph	Gregarious	NA	NINF.GRE.10	0.518642	1.74664	3.36771	8200	210.531	0.0256912	0.000385639	0.390244	0	-156	0.000487805	0.516393	5110.44			GN4
MVI_3056	Nymph	Gregarious	NA	NINF.GRE.10	0.584096	1.65669	2.83633	17400	215.466	0.012385	0.000185811	0.532567	0	-155	0.000287356	0.442308	7968.04			GN4
MVI_3057	Nymph	Gregarious	NA	NINF.GRE.10	0.519639	1.77034	3.40687	79466	455.195	0.00573026	8.59904e-05	0.733221	1	152	0.00392621	0.254408	17237			GN4
MVI_3059	Nymph	Gregarious	NA	NINF.GRE.10	0.498674	1.65639	3.32159	19867	98.7213	0.00496939	7.45474e-05	0.687919	1	2	0.00815423	0.346801	4692.55			GN4
MVI_3060	Nymph	Gregarious	NA	NINF.GRE.10	0.506073	1.68161	3.32287	33266	376.588	0.0113285	0.000170061	0.61523	1	142	0.00907834	0.226908	14706.3			GN4
MVI_3061	Nymph	Gregarious	NA	NINF.GRE.10	0.530303	1.78889	3.37333	33266	342.873	0.0103079	0.000154642	0.641283	0	-157	9.01822e-05	0.337349	11217.7			GN4
MVI_3062	Nymph	Gregarious	NA	NINF.GRE.10	0.463929	1.47443	3.17813	3467	210.169	0.056625	0.00081004	0.705882	0	-156	0.00115374	0.22	4944.7			GN4
MVI_3063	Nymph	Gregarious	NA	NINF.GRE.10	0.514537	1.83373	3.56386	3667	81.9364	0.0223166	0.000334317	0.381818	0	-160	0	0.444444	1593.88			GN4
MVI_3064	Nymph	Gregarious	NA	NINF.GRE.10	0.520484	1.62474	3.12159	23267	340.175	0.0146254	0.000219463	0.52149	0	-156	0.000171917	0.41092	15461.7			GN4
MVI_3068	Nymph	Gregarious	NA	NINF.GRE.10	0.525982	1.72199	3.27386	8000	382.855	0.0531737	0.000792566	0.241758	0	-72	0.011	0.311111	17043.2			GN4
MVI_3069	Nymph	Gregarious	NA	NINF.GRE.10	0.557895	1.7296	3.10023	14733	220.342	0.0149489	0.000224147	0.506787	0	-51	0.00739836	0.386364	6734.62			GN4
MVI_3070	Nymph	Gregarious	NA	NINF.GRE.10	0.530294	1.75746	3.31412	92666	589.484	0.00636157	9.54317e-05	0.705036	0	-158	2.15829e-05	0.260619	22821.7			GN4
MVI_3071	Nymph	Gregarious	NA	NINF.GRE.10	0.40821	1.29009	3.16036	53266	533.296	0.0100146	0.000150269	0.543179	1	149	0.00580107	0.393484	18508.6			GN4
MVI_3072	Nymph	Gregarious	NA	NINF.GRE.10	0.41402	1.36957	3.30797	114799	547.619	0.0047721	7.16137e-05	0.740999	1	151	0.00270908	0.250436	23815.8			GN4
MVI_3073	Nymph	Gregarious	NA	NINF.GRE.10	0.412131	1.24413	3.01878	8800	210.504	Inf	Inf	0.413534	0	-157	0.000340909	0.44697	4051.52			GN4
MVI_3074	Nymph	Gregarious	NA	NINF.GRE.10	0.519159	1.58192	3.04708	12667	200.839	0.0158593	0.000237957	0.578947	0	-155	0.000394726	0.333333	3285.06			GN4
MVI_3075	Nymph	Gregarious	NA	NINF.GRE.10	0.482066	1.49002	3.09091	4334	84.5614	Inf	Inf	0.666667	0	-159	0.000230734	0.292308	1416.98			GN4
MVI_3076	Nymph	Gregarious	NA	NINF.GRE.10	0.526437	1.93249	3.67089	9733	190.353	0.0195664	0.000293655	0.527397	0	-151	0.000924689	0.42069	4583.89			GN4
MVI_3078	Nymph	Gregarious	NA	NINF.GRE.10	0.504192	1.65201	3.27656	5467	158.714	0.028982	0.000433983	0.463415	0	-150	0.00182916	0.358025	2124.52			GN4
MVI_3079	Nymph	Gregarious	NA	NINF.GRE.10	0.495948	1.38776	2.79819	6134	189.325	0.0308588	0.000462761	0.336957	1	152	0.050864	0.549451	3875.9			GN4
MVI_3081	Nymph	Gregarious	NA	NINF.GRE.10	0.525773	1.64848	3.13535	12533	170.99	0.0136152	0.000203823	0.638298	0	-153	0.000558525	0.278075	3004.35			GN4
MVI_3082	Nymph	Gregarious	NA	NINF.GRE.10	0.507636	1.56854	3.08989	24800	379.318	0.015309	0.000229858	0.572581	1	149	0.0124597	0.342318	12699.6			GN4
MVI_3083	Nymph	Gregarious	NA	NINF.GRE.10	0.524621	1.80652	3.44348	12000	123.904	0.010328	0.000154968	0.705556	0	-155	0.000416667	0.234637	3210.8			GN4
MVI_3084	Nymph	Gregarious	NA	NINF.GRE.10	0.540558	1.70348	3.15133	32333	265.962	0.00822337	0.000123323	0.653608	0	-151	0.000278353	0.196281	4602.44			GN4
MVI_3085	Nymph	Gregarious	NA	NINF.GRE.10	0.509373	1.63147	3.2029	21000	320.309	0.0152656	0.000229188	0.650794	0	-154	0.000285714	0.308917	9782.07			GN4
MVI_3086	Nymph	Gregarious	NA	NINF.GRE.10	0.451333	1.64693	3.64905	18866	182.187	0.00965901	0.00014493	0.731449	1	153	0.0165907	0.255319	4245.74			GN4
MVI_3087	Nymph	Gregarious	NA	NINF.GRE.10	0.512821	1.68067	3.27731	87266	619.531	0.00710374	0.000106629	0.705118	0	-156	4.58369e-05	0.229358	22927.3			GN4
MVI_3088	Nymph	Gregarious	NA	NINF.GRE.10	0.483213	1.67963	3.47597	6733	173.176	0.0257242	0.000385957	0.415842	0	-157	0.000445567	0.52	2937.53			GN4
MVI_3090	Nymph	Gregarious	NA	NINF.GRE.10	0.589572	1.60949	2.72993	86666	729.029	0.00841222	0.000126195	0.571538	1	153	0.00361157	0.159353	14177.8			GN4
MVI_2723	Adult	Solitarious	Female	SA	0.436321	1.40791	3.22679	111866	603.353	0.00539269	8.08822e-05	0.764601	1	62	0.00198452	0.181872	24161.9			SA1
MVI_2725	Adult	Solitarious	Male	SA	0.420067	1.48305	3.53051	173132	136.532	0.000788609	1.183e-05	0.951482	0	-15	0.000837511	0.0223421	2494.18			SA1
MVI_2726	Adult	Solitarious	Female	SA	0.396081	1.43194	3.61528	175265	26.8838	0.000153313	2.29868e-06	0.994675	1	1	0.000918609	0.00342466	1026.36			SA1
MVI_2727	Adult	Solitarious	Female	SA	0.411982	1.44426	3.50565	126665	496.68	0.00392118	5.8821e-05	0.782105	0	-151	7.10536e-05	0.137441	11986.3			SA1
MVI_2728	Adult	Solitarious	Male	SA	0.375124	1.34643	3.58929	171865	169.184	0.000984337	1.4765e-05	0.945694	0	-59	0.000587671	0.056267	7035.18			SA1
MVI_2729	Adult	Solitarious	Female	SA	0.417137	1.33434	3.1988	169332	154.948	0.000915167	1.373e-05	0.948031	0	-33	0.000750006	0.0385979	5812.13			SA1
MVI_2730	Adult	Solitarious	Male	SA	0.40407	1.48929	3.68571	142132	1030.43	0.00724526	0.000108617	0.647749	1	149	0.00217404	0.0398874	13101.7			SA1
MVI_2718	Nymph	Solitarious	Male	SN	0.510791	1.5496	3.03373	17600	177.914	0.0101063	0.000151564	0.780303	1	136	0.0168182	0.21673	6157.24			SN1
MVI_2719	Nymph	Solitarious	Female	SN	0.574328	1.62226	2.82462	177198	201.14	0.0011344	1.70061e-05	0.977803	0	-8	0.000857797	0.000376364	8430.53			SN1
MVI_2720	Nymph	Solitarious	Female	SN	0.55836	1.68038	3.00949	176865	673.197	0.00380487	5.70552e-05	0.796834	0	-73	0.000491901	0.12632	20718			SN1
MVI_2722	Nymph	Solitarious	Female	SN	0.531585	1.43178	2.69342	170532	655.42	0.00384358	5.76601e-05	0.759578	0	-18	0.000832688	0.109112	12733.3			SN1
MVI_2916	Adult	Solitarious	Male	semi.sol.ad	0.425	1.46048	3.43643	25799	336.618	0.0130428	0.000195584	0.514212	0	-118	0.00162797	0.414508	15765.3			TA
MVI_2917	Adult	Solitarious	Female	semi.sol.ad	0.396491	1.27581	3.21774	14133	293.506	0.0207851	0.000312066	0.358491	1	149	0.0218637	0.625592	9739.97			TA
MVI_2918	Adult	Solitarious	Female	semi.sol.ad	0.446055	1.39899	3.13636	30800	394.214	0.0127998	0.000192016	0.541126	1	77	0.00769481	0.264642	17440.4			TA
MVI_2921	Adult	Solitarious	Female	semi.sol.ad	0.407051	1.45977	3.58621	10200	224.48	0.0220226	0.000330579	0.359477	0	-155	0.000490196	0.552632	6760.89			TA
MVI_2922	Adult	Solitarious	Female	semi.sol.ad	0.353206	1.26344	3.57706	24200	326.731	0.0134973	0.000202411	0.575758	0	-153	0.000289256	0.356354	12539.3			TA
MVI_2923	Adult	Solitarious	Male	semi.sol.ad	0.391923	1.19618	3.05208	18800	262.017	0.0139421	0.000209218	0.475177	0	-160	0	0.483986	9362.1			TA
MVI_2924	Adult	Solitarious	Female	semi.sol.ad	0.411344	1.37372	3.33959	15333	287.526	0.0187497	0.000281231	0.430435	0	-6	0.0100437	0.375546	14774.9			TA
MVI_2926	Adult	Solitarious	Male	semi.sol.ad	0.440248	1.39961	3.17913	35533	295.032	0.0083121	0.000124826	0.701689	1	150	0.00872428	0.285714	9705.66			TA
MVI_2928	Adult	Solitarious	Male	semi.sol.ad	0.421972	1.33274	3.15836	19400	291.291	0.0150175	0.000225313	0.587629	0	-157	0.000154639	0.334483	9097.24			TA
MVI_2929	Adult	Solitarious	Male	semi.sol.ad	0.438133	1.3431	3.06552	56266	450.767	0.00801421	0.000120264	0.60782	0	-153	0.000124409	0.29656	13832.2			TA
MVI_2930	Adult	Solitarious	Female	semi.sol.ad	0.436726	1.27116	2.91066	18867	306.535	0.016252	0.000243863	0.441696	0	-29	0.00694334	0.368794	14882.3			TA
MVI_2931	Adult	Solitarious	Female	semi.sol.ad	0.434161	1.6381	3.77302	14200	315.681	0.022235	0.000333602	0.305164	0	-115	0.00316901	0.528302	15898.3			TA
MVI_2932	Adult	Solitarious	Male	semi.sol.ad	0.356304	1.327	3.72433	16933	303.927	0.0179427	0.000269066	0.437008	0	-159	5.90563e-05	0.462451	12894.1			TA
MVI_2933	Adult	Solitarious	Female	semi.sol.ad	0.41601	1.50952	3.62857	18800	272.46	0.0144893	0.000217301	0.48227	0	-148	0.000638298	0.391459	6204.21			TA
MVI_2934	Adult	Solitarious	Female	semi.sol.ad	0.404812	1.33448	3.29655	39200	257.996	0.00658122	9.87186e-05	0.721088	1	146	0.00780612	0.201022	5415.22			TA
MVI_2935	Adult	Solitarious	Male	semi.sol.ad	0.421328	1.46545	3.47818	15800	359.493	0.0227479	0.000341164	0.308017	0	-156	0.000253165	0.512712	15329.9			TA
MVI_2936	Adult	Solitarious	Female	semi.sol.ad	0.396912	1.29805	3.27036	13466	268.264	0.0199404	0.00029942	0.376238	0	-154	0.000445567	0.562189	9250.14			TA
MVI_2937	Adult	Solitarious	Female	semi.sol.ad	0.410399	1.47283	3.58877	10400	251.491	0.0241771	0.000362604	0.301282	0	-155	0.000480769	0.651613	9082.5			TA
MVI_2938	Adult	Solitarious	Female	semi.sol.ad	0.387195	1.38798	3.5847	12533	242.488	0.0193366	0.000289899	0.351064	0	-158	0.000159579	0.582888	8208.99			TA
MVI_2939	Adult	Solitarious	Male	semi.sol.ad	0.44193	1.35649	3.06947	9866	241.272	0.0244466	0.000366616	0.25	1	145	0.0309143	0.578231	7848.69			TA
MVI_2756	Adult	Solitarious	Female	solit.adult.2	0.429371	1.42791	3.32558	170265	2100.46	0.0123351	0.000185018	0.411511	0	-20	0.000822248	0.432432	61941.1			SA2
MVI_2759	Adult	Solitarious	Male	solit.adult.2	0.440877	1.42739	3.23762	114666	484.974	0.00422879	6.34256e-05	0.803488	0	-156	3.48839e-05	0.191972	19005			SA2
MVI_2761	Adult	Solitarious	Female	solit.adult.2	0.392654	1.35855	3.45991	162998	886.113	0.00543616	8.15447e-05	0.641309	1	6	0.00101842	0.0286416	3462.72			SA2
MVI_2763	Adult	Solitarious	Male	solit.adult.2	0.409202	1.32488	3.23772	168065	1404.8	0.00835981	0.000125422	0.509322	0	-22	0.000821111	0.380159	45743.5			SA2
MVI_2764	Adult	Solitarious	Female	solit.adult.2	0.423863	1.37915	3.25378	162132	1373.16	0.00847068	0.000127087	0.500411	1	7	0.00103002	0.29782	31680.6			SA2
MVI_2765	Adult	Solitarious	Male	solit.adult.2	0.432072	1.39587	3.23064	169065	1371.91	0.00811504	0.000121738	0.53194	0	-117	0.00025434	0.177909	23504.7			SA2
MVI_2766	Adult	Solitarious	Female	solit.adult.2	0.472289	1.41823	3.00289	166932	1462.85	0.00876547	0.000131525	0.525958	0	-88	0.000431313	0.343588	51961.1			SA2
MVI_2767	Adult	Solitarious	Female	solit.adult.2	0.425664	1.37037	3.21937	13200	237.97	0.0180332	0.00027059	0.449495	0	-153	0.000530303	0.477157	6393.16			SA2
MVI_2768	Adult	Solitarious	Male	solit.adult.2	0.40416	1.3056	3.2304	143465	1581.03	0.011021	0.000165336	0.515799	0	-159	6.97034e-06	0.382613	57994			SA2
MVI_2769	Adult	Solitarious	Female	solit.adult.2	0.429084	1.35219	3.15134	38600	425.347	0.00916128	0.000133834	0.637478	0	-154	0.00015544	0.268421	15876			SA2
MVI_2771	Adult	Solitarious	Male	solit.adult.2	0.419256	1.41652	3.37866	169198	652.451	0.00385739	5.78834e-05	0.757683	0	-18	0.000839253	0.233346	26799.7			SA2
MVI_2723	Adult	Solitarious	Female	solit.adult.1	0.436321	1.40791	3.22679	173132	1406.38	0.00812307	0.000121851	0.51752	0	-15	0.000837511	0.381356	44199.8			SA3
MVI_2725	Adult	Solitarious	Male	solit.adult.1	0.420067	1.48305	3.53051	175265	1506.73	0.00859644	0.000128948	0.515405	0	-4	0.000890081	0.39726	53873.9			SA3
MVI_2726	Adult	Solitarious	Female	solit.adult.1	0.396081	1.43194	3.61528	126665	835.296	0.00659433	9.89182e-05	0.634737	0	-153	5.52639e-05	0.248025	23128.7			SA3
MVI_2727	Adult	Solitarious	Female	solit.adult.1	0.411982	1.44426	3.50565	171332	499.723	0.0029177	4.37832e-05	0.824514	0	-65	0.000554479	0.112495	13695.6			SA3
MVI_2728	Adult	Solitarious	Male	solit.adult.1	0.375124	1.34643	3.58929	169132	786.451	0.00464953	6.97411e-05	0.71147	0	-30	0.00076863	0.262618	28190.5			SA3
MVI_2729	Adult	Solitarious	Female	solit.adult.1	0.417137	1.33434	3.1988	142132	2369.68	0.0166281	0.000248769	0.545028	1	150	0.00218107	0.284843	77770.7			SA3
MVI_2730	Adult	Solitarious	Male	solit.adult.1	0.40407	1.48929	3.68571	177865	182.315	0.00102601	1.54061e-05	0.979385	0	-1	0.000893936	0.00487439	8195.84			SA3
MVI_2731	Adult	Solitarious	Male	solit.adult.1	0.436418	1.43883	3.2969	47067	284.425	0.00567135	8.36569e-05	0.853276	0	-142	0.000382434	0.159772	9636			SA3
MVI_2733	Adult	Solitarious	Female	solit.adult.1	0.410362	1.42775	3.47926	12667	46.6655	0.00368652	5.53367e-05	0.836842	0	-37	0.00971027	0.121693	1552.77			SA3
MVI_2736	Adult	Solitarious	Female	solit.adult.1	0.425394	1.51367	3.55827	146265	912.716	0.00624069	9.36241e-05	0.641294	0	-12	0.00101186	0.295486	33761.9			SA3
MVI_2739	Adult	Solitarious	Female	solit.adult.1	0.415496	1.49566	3.59971	5200	245.787	0.0472565	0.00070873	0.24359	0	-152	0.00153846	0.532468	7039.81			SA3
MVI_2754	Adult	Solitarious	Female	solit.adult.1	0.402905	1.42794	3.54412	158598	308.042	0.00194328	2.91663e-05	0.873476	1	1	0.00101515	0.0706476	9045.99			SA3
MVI_2755	Adult	Solitarious	Male	solit.adult.1	0.403614	1.6465	4.0794	10534	260.654	0.0247538	0.00037145	0.563291	1	18	0.0168977	0.235669	13935.9			SA3
MVI_2772	Nymph	Solitarious	NA	semi.sol.nymph	0.563464	1.33803	2.37465	38066	370.406	0.00972893	0.000145918	0.621716	1	135	0.0077497	0.361404	12434.5			TN
MVI_2773	Nymph	Solitarious	Male	semi.sol.nymph	0.499645	1.45155	2.90515	10000	258.917	0.0258943	0.000388475	0.393333	0	-161	-0.0001	0.456376	8271.47			TN
MVI_2774	Nymph	Solitarious	Male	semi.sol.nymph	0.605923	1.69068	2.79025	7200	229.519	0.0318756	0.000478129	0.101852	1	148	0.0427778	0.738318	8842.72			TN
MVI_2775	Nymph	Solitarious	Female	semi.sol.nymph	0.564787	1.66892	2.95495	34467	291.648	0.00846033	0.00012689	0.646035	1	143	0.00879102	0.255814	6632.62			TN
MVI_2776	Nymph	Solitarious	Male	semi.sol.nymph	0.53923	1.51807	2.81526	58933	344.795	0.00584728	8.76638e-05	0.752262	1	146	0.00519234	0.210646	12051.1			TN
MVI_2777	Nymph	Solitarious	NA	semi.sol.nymph	0.54852	1.37526	2.50722	16600	241.91	0.0145745	0.000218654	0.477912	0	-156	0.000240964	0.427419	5768.86			TN
MVI_2778	Nymph	Solitarious	Female	semi.sol.nymph	0.553655	2.03429	3.67429	22734	669.414	0.0293569	0.000439026	0.519062	1	149	0.013592	0.311765	20661.7			TN
MVI_2779	Nymph	Solitarious	Female	semi.sol.nymph	0.583216	1.70515	2.92371	10066	1506.59	0.149982	0.00225469	0.423841	1	152	0.0309954	0.386667	37235.5			TN
MVI_2780	Nymph	Solitarious	Female	semi.sol.nymph	0.549061	1.60366	2.92073	6466	159.56	0.0246638	0.000369818	0.257732	0	-157	0.000463965	0.604167	3459.76			TN
MVI_2781	Nymph	Solitarious	Male	semi.sol.nymph	0.53981	1.59611	2.9568	12733	305.052	0.0239602	0.000359469	0.403141	1	149	0.0242677	0.457895	6542.45			TN
MVI_2855	Nymph	Solitarious	Male	semi.sol.nymph	0.469719	1.45205	3.09132	57800	526.19	0.00910151	0.000136498	0.628604	0	-158	3.46021e-05	0.300231	19580.7			TN
MVI_2856	Nymph	Solitarious	Female	semi.sol.nymph	0.511684	1.62357	3.173	12800	239.846	0.01873	0.000280845	0.442708	0	-157	0.000234375	0.382199	6245.79			TN
MVI_2857	Nymph	Solitarious	Male	semi.sol.nymph	0.45791	1.4148	3.08969	35133	838.201	0.0238913	0.000358893	0.667932	1	150	0.00882361	0.258555	33427.6			TN
MVI_2858	Nymph	Solitarious	Female	semi.sol.nymph	0.486806	1.58239	3.25056	20400	240.77	0.0117989	0.000176939	0.558824	1	148	0.015098	0.301639	4632.98			TN
MVI_2859	Nymph	Solitarious	Male	semi.sol.nymph	0.584704	1.47817	2.52807	153666	1025.83	0.00667596	0.000100148	0.629935	0	-157	1.95229e-05	0.247396	26907.5			TN
MVI_2861	Nymph	Solitarious	Female	semi.sol.nymph	0.497041	1.53347	3.08519	36600	334.681	0.00914467	0.000137183	0.615665	0	-132	0.000765027	0.25365	7778.85			TN
MVI_2862	Nymph	Solitarious	Male	semi.sol.nymph	0.567779	1.60966	2.83501	8533	242.935	0.0284731	0.000427181	0.296875	0	-157	0.000351576	0.551181	8309.51			TN
MVI_2989	Nymph	Solitarious	Female	SoliNymph	0.498915	1.66969	3.34664	168332	728.211	0.00432461	6.48513e-05	0.733861	0	-36	0.000736639	0.242472	30901.3			SN2
MVI_2990	Nymph	Solitarious	Male	SoliNymph	0.549315	1.72845	3.14655	175932	329.405	0.001872	2.80764e-05	0.885563	0	-50	0.000625242	0.0496588	6824.12			SN2
MVI_2991	Nymph	Solitarious	Female	SoliNymph	0.495913	1.66058	3.34854	174065	724.118	0.00415996	6.24019e-05	0.73152	0	-5	0.000890472	0.10728	14172.2			SN2
MVI_2992	Nymph	Solitarious	Female	SoliNymph	0.469222	1.48294	3.16041	87933	640.115	0.00727942	0.000109195	0.665656	0	-158	2.27446e-05	0.308042	23988.2			SN2
MVI_2995	Nymph	Solitarious	Male	SoliNymph	0.511564	1.74953	3.41996	166531	837.275	0.00502842	7.54415e-05	0.753803	0	-157	1.80147e-05	0.120545	22881.8			SN2
MVI_3022	Nymph	Solitarious	Male	SoliNymph	0.545773	1.77609	3.25427	53466	625.28	0.00472618	7.0913e-05	0.721576	0	-144	0.000299256	0.247576	25892.6			SN2
MVI_3023	Nymph	Solitarious	Female	SoliNymph	0.514613	1.76078	3.42157	53466	637.139	0.00579638	8.69577e-05	0.659589	0	-155	9.35174e-05	0.230412	21708.7			SN2
MVI_2324	Nymph	Solitarious	Male	SoliNymph	0.497985	1.60482	3.22263	93733	669.191	0.00713688	0.000107022	0.633001	1	149	0.0032966	0.327402	28897.6			SN2
MVI_2326	Nymph	Solitarious	Male	SoliNymph	0.480464	1.63617	3.40541	28334	377.216	0.0106596	0.000146299	0.676123	0	-152	0.000282346	0.232227	8500.49			SN2
MVI_2327	Nymph	Solitarious	Female	SoliNymph	0.580364	1.60887	2.77218	179766	0	0	0	1	0	-13	0.00081773	0	0			SN2
MVI_2329	Nymph	Solitarious	Female	SoliNymph	0.480489	1.64343	3.42032	25467	597.585	0.0194693	0.0002803	0.52	1	152	0.0122511	0.382353	11134			SN2
MVI_3030	Nymph	Solitarious	Male	SoliNymph	0.467017	1.73913	3.72391	176665	559.599	0.00316785	4.75248e-05	0.834717	1	87	0.00139813	0.110985	15904.5			SN2
MVI_3031	Nymph	Solitarious	Male	SoliNymph	0.533648	1.53741	2.88095	4800	436.332	0.0911588	0.00137132	0.138889	0	-152	0.00166667	0.211268	17802.9			SN2
MVI_3033	Nymph	Solitarious	Male	SoliNymph	0.549939	1.87734	3.41372	11800	257.318	0.0218138	0.00032733	0.468927	0	-109	0.00432203	0.335227	13669.5			SN2
MVI_3036	Nymph	Solitarious	Male	SoliNymph	0.496534	1.57285	3.16766	81199	680.323	0.00841331	0.000126733	0.80624	1	153	0.00385473	0.147083	13843.4			SN2
MVI_3038	Nymph	Solitarious	Female	SoliNymph	0.519203	1.67431	3.22477	177198	494.627	0.00279098	4.18611e-05	0.819037	0	-23	0.000773146	0.153933	21415.5			SN2
MVI_3039	Nymph	Solitarious	Female	SoliNymph	0.474944	1.69583	3.57058	176398	49.1876	0.000279058	4.18936e-06	0.986017	0	-10	0.00085035	0.00491493	1408.37			SN2
MVI_3040	Nymph	Solitarious	Female	SoliNymph	0.517066	1.66121	3.21277	174932	1531.9	0.00875721	0.000131367	0.459604	0	-1	0.000908925	0.418986	55820.8			SN2
MVI_3041	Nymph	Solitarious	Female	SoliNymph	0.503838	1.59826	3.17217	177532	842.677	0.00474644	7.11981e-05	0.686068	0	-18	0.000799856	0.327198	47651.4			SN2
MVI_3042	Nymph	Solitarious	Male	SoliNymph	0.505105	1.86139	3.68515	174332	507.437	0.00291271	4.37226e-05	0.85086	0	-148	6.88342e-05	0.110176	16623.3			SN2

## Sheet: Table S2
Means of behavioural and morphological variables
Mean ± SE	Gregarious adults	Gregarious nymphs	Solitarious adults	Solitarious nymphs
pf	0.417 ± 0.003	0.481 ± 0.006	0.424 ± 0.006	0.522 ± 0.006
ph	1.382 ± 0.01	1.524 ± 0.02	1.415 ± 0.013	1.627 ± 0.024
fh	3.326 ± 0.024	3.176 ± 0.025	3.357 ± 0.036	3.131 ± 0.054
time	43458.33 ± 3656.759	41300.011 ± 4246.853	91407.655 ± 9760.02	78488.595 ± 11650.675
distance	344.288 ± 12.704	331.592 ± 18.575	580.607 ± 71.922	523.005 ± 56.692
speed	0.012 ± 0.001	0.015 ± 0.001	0.011 ± 0.001	0.017 ± 0.005
accel	0 ± 0	0 ± 0	0 ± 0	0 ± 0
stops	0.583 ± 0.015	0.593 ± 0.018	0.609 ± 0.028	0.607 ± 0.035
choice	0.22 ± 0.042	0.333 ± 0.051	0.255 ± 0.06	0.351 ± 0.081
lastx	-82.96 ± 11.761	-58.713 ± 13.722	-47.891 ± 13.782	-19.054 ± 21.999
ct	0.004 ± 0.001	0.006 ± 0.001	0.003 ± 0.001	0.005 ± 0.002
turn	0.35 ± 0.015	0.309 ± 0.013	0.292 ± 0.025	0.286 ± 0.027
erratic	11755.612 ± 524.746	11124.012 ± 719.947	18292.33 ± 2270.61	16968.226 ± 2097.165

## Sheet: Table S3
Models outcome per individual
Video	Pgre.Extended	Pgre.NoMorph	Age	Phase	Sex	Ref	type
MVI_2845	100	100	Adult	Gregarious	Male	CageN1	GA1
MVI_2846	100	100	Adult	Gregarious	Male	CageN1	GA1
MVI_2847	100	100	Adult	Gregarious	Female	CageN1	GA1
MVI_2848	100	100	Adult	Gregarious	Female	CageN1	GA1
MVI_2850	100	100	Adult	Gregarious	Female	CageN1	GA1
MVI_2851	100	100	Adult	Gregarious	Male	CageN1	GA1
MVI_2853	100	100	Adult	Gregarious	Female	CageN1	GA1
MVI_2854	100	100	Adult	Gregarious	Male	CageN1	GA1
MVI_2865	100	100	Adult	Gregarious	Female	CageN1	GA1
MVI_2866	100	8.50375e-54	Adult	Gregarious	Female	CageN1	GA1
MVI_2867	100	100	Adult	Gregarious	Male	CageN1	GA1
MVI_2868	100	100	Adult	Gregarious	Female	CageN1	GA1
MVI_2869	100	100	Adult	Gregarious	Female	CageN1	GA1
MVI_2870	100	100	Adult	Gregarious	Male	CageN1	GA1
MVI_2871	100	100	Adult	Gregarious	Male	CageN1	GA1
MVI_2872	100	100	Adult	Gregarious	Male	CageN1	GA1
MVI_2873	100	1.36906e-236	Adult	Gregarious	Female	CageN1	GA1
MVI_2874	0	100	Adult	Gregarious	Male	CageN1	GA1
MVI_2875	100	100	Adult	Gregarious	Female	CageN1	GA1
MVI_2876	100	100	Adult	Gregarious	Female	CageN1	GA1
MVI_2877	100	100	Adult	Gregarious	Female	CageN1	GA1
MVI_2878	100	100	Adult	Gregarious	Female	CageN1	GA1
MVI_2880	100	100	Adult	Gregarious	Female	CageN1	GA1
MVI_2883	100	100	Adult	Gregarious	Male	CageN1	GA1
MVI_2884	100	100	Adult	Gregarious	Female	CageN1	GA1
MVI_2885	100	100	Adult	Gregarious	Male	CageN1	GA1
MVI_2886	100	100	Adult	Gregarious	Female	CageN1	GA1
MVI_2888	100	100	Adult	Gregarious	Female	CageN1	GA1
MVI_2889	100	100	Adult	Gregarious	Female	CageN1	GA1
MVI_2890	100	100	Adult	Gregarious	Male	CageN1	GA1
MVI_2891	0	0	Adult	Gregarious	Female	CageN1	GA1
MVI_2892	100	1.05207e-94	Adult	Gregarious	Male	CageN1	GA1
MVI_2893	100	100	Adult	Gregarious	Female	CageN1	GA1
MVI_2894	100	100	Adult	Gregarious	Male	CageN1	GA1
MVI_2895	0	0	Adult	Gregarious	Male	CageN1	GA1
MVI_2896	100	100	Adult	Gregarious	Female	CageN1	GA1
MVI_2898	1.34034e-306	100	Adult	Gregarious	Male	CageN1	GA1
MVI_2899	100	100	Adult	Gregarious	Female	CageN1	GA1
MVI_2900	100	100	Adult	Gregarious	Female	CageN1	GA1
MVI_2902	100	100	Adult	Gregarious	Female	CageN1	GA1
MVI_2903	100	100	Adult	Gregarious	Male	CageN1	GA1
MVI_2904	100	100	Adult	Gregarious	Female	CageN1	GA1
MVI_2906	100	100	Adult	Gregarious	Male	CageN1	GA1
MVI_2907	100	100	Adult	Gregarious	Female	CageN1	GA1
MVI_2908	100	100	Adult	Gregarious	Male	CageN1	GA1
MVI_2909	100	100	Adult	Gregarious	Female	CageN1	GA1
MVI_2910	100	0	Adult	Gregarious	Male	CageN1	GA1
MVI_2911	100	100	Adult	Gregarious	Male	CageN1	GA1
MVI_2912	100	100	Adult	Gregarious	Female	CageN1	GA1
MVI_2915	100	100	Adult	Gregarious	Male	CageN1	GA1
MVI_2777	100	100	Adult	Gregarious	Female	CageN7	GA2
MVI_2782	100	100	Adult	Gregarious	Male	CageN7	GA2
MVI_2784	100	100	Adult	Gregarious	Female	CageN7	GA2
MVI_2786	100	100	Adult	Gregarious	Male	CageN7	GA2
MVI_2787	100	100	Adult	Gregarious	Male	CageN7	GA2
MVI_2788	100	100	Adult	Gregarious	Male	CageN7	GA2
MVI_2789	100	100	Adult	Gregarious	Male	CageN7	GA2
MVI_2790	100	100	Adult	Gregarious	Male	CageN7	GA2
MVI_2791	100	100	Adult	Gregarious	Female	CageN7	GA2
MVI_2793	0	0	Adult	Gregarious	Male	CageN7	GA2
MVI_2794	100	100	Adult	Gregarious	Female	CageN7	GA2
MVI_2795	100	100	Adult	Gregarious	Female	CageN7	GA2
MVI_2798	0	100	Adult	Gregarious	Female	CageN7	GA2
MVI_2799	100	0	Adult	Gregarious	Female	CageN7	GA2
MVI_2800	100	100	Adult	Gregarious	Female	CageN7	GA2
MVI_2802	100	100	Adult	Gregarious	Male	CageN7	GA2
MVI_2803	100	100	Adult	Gregarious	Female	CageN7	GA2
MVI_2805	100	100	Adult	Gregarious	Female	CageN7	GA2
MVI_2807	100	100	Adult	Gregarious	Male	CageN7	GA2
MVI_2808	100	100	Adult	Gregarious	Female	CageN7	GA2
MVI_2809	100	100	Adult	Gregarious	Male	CageN7	GA2
MVI_2810	0	100	Adult	Gregarious	Female	CageN7	GA2
MVI_2811	100	100	Adult	Gregarious	Male	CageN7	GA2
MVI_2812	100	100	Adult	Gregarious	Male	CageN7	GA2
MVI_2813	100	100	Adult	Gregarious	Female	CageN7	GA2
MVI_2814	100	100	Adult	Gregarious	Male	CageN7	GA2
MVI_2815	100	100	Adult	Gregarious	Male	CageN7	GA2
MVI_2816	100	100	Adult	Gregarious	Male	CageN7	GA2
MVI_2817	0	100	Adult	Gregarious	Male	CageN7	GA2
MVI_2818	100	100	Adult	Gregarious	Female	CageN7	GA2
MVI_2819	100	100	Adult	Gregarious	Male	CageN7	GA2
MVI_2820	100	100	Adult	Gregarious	Female	CageN7	GA2
MVI_2822	100	5.38317e-88	Adult	Gregarious	Male	CageN7	GA2
MVI_2823	100	1.37276e-189	Adult	Gregarious	Male	CageN7	GA2
MVI_2824	100	100	Adult	Gregarious	Female	CageN7	GA2
MVI_2825	100	100	Adult	Gregarious	Male	CageN7	GA2
MVI_2826	100	100	Adult	Gregarious	Male	CageN7	GA2
MVI_2828	100	100	Adult	Gregarious	Female	CageN7	GA2
MVI_2829	100	100	Adult	Gregarious	Male	CageN7	GA2
MVI_2830	100	100	Adult	Gregarious	Female	CageN7	GA2
MVI_2833	100	100	Adult	Gregarious	Female	CageN7	GA2
MVI_2834	100	100	Adult	Gregarious	Female	CageN7	GA2
MVI_2835	100	100	Adult	Gregarious	Male	CageN7	GA2
MVI_2837	100	100	Adult	Gregarious	Female	CageN7	GA2
MVI_2838	100	100	Adult	Gregarious	Female	CageN7	GA2
MVI_2839	100	100	Adult	Gregarious	Female	CageN7	GA2
MVI_2841	100	100	Adult	Gregarious	Female	CageN7	GA2
MVI_2842	100	100	Adult	Gregarious	Male	CageN7	GA2
MVI_2843	100	34.5666	Adult	Gregarious	Male	CageN7	GA2
MVI_2913	100	3.32861e-41	Adult	Gregarious	Male	CageN7	GA2
MVI_2672	100	2.38558e-227	Nymph	Gregarious	Male	C02	GN1
MVI_2673	0	100	Nymph	Gregarious	Female	C02	GN1
MVI_2674	1.98597e-260	6.45754e-106	Nymph	Gregarious	Male	C02	GN1
MVI_2675	100	100	Nymph	Gregarious	Male	C02	GN1
MVI_2676	100	100	Nymph	Gregarious	Male	C02	GN1
MVI_2678	0	100	Nymph	Gregarious	Male	C02	GN1
MVI_2679	100	100	Nymph	Gregarious	Male	C02	GN1
MVI_2681	0	100	Nymph	Gregarious	Male	C02	GN1
MVI_2682	100	6.53326e-98	Nymph	Gregarious	Male	C02	GN1
MVI_2684	100	100	Nymph	Gregarious	Male	C02	GN1
MVI_2685	100	0	Nymph	Gregarious	Male	C02	GN1
MVI_2608	100	100	Nymph	Gregarious	Male	C09	GN2
MVI_2612	100	100	Nymph	Gregarious	Female	C09	GN2
MVI_2613	100	100	Nymph	Gregarious	Male	C09	GN2
MVI_2614	100	100	Nymph	Gregarious	Male	C09	GN2
MVI_2615	100	100	Nymph	Gregarious	Female	C09	GN2
MVI_2616	100	100	Nymph	Gregarious	Female	C09	GN2
MVI_2617	100	100	Nymph	Gregarious	Male	C09	GN2
MVI_2619	100	100	Nymph	Gregarious	Male	C09	GN2
MVI_2620	100	100	Nymph	Gregarious	Female	C09	GN2
MVI_2621	100	100	Nymph	Gregarious	Male	C09	GN2
MVI_2623	100	100	Nymph	Gregarious	Female	C09	GN2
MVI_2625	100	100	Nymph	Gregarious	Male	C09	GN2
MVI_2635	100	100	Nymph	Gregarious	Male	C10	GN3
MVI_2638	100	3.14636e-128	Nymph	Gregarious	Male	C10	GN3
MVI_2643	100	1.15647e-91	Nymph	Gregarious	Female	C10	GN3
MVI_2646	100	100	Nymph	Gregarious	Male	C10	GN3
MVI_2647	100	100	Nymph	Gregarious	Female	C10	GN3
MVI_2650	100	100	Nymph	Gregarious	Male	C10	GN3
MVI_2651	100	100	Nymph	Gregarious	Female	C10	GN3
MVI_2653	100	1.72608e-170	Nymph	Gregarious	Male	C10	GN3
MVI_2654	100	100	Nymph	Gregarious	Male	C10	GN3
MVI_2656	100	2.99823	Nymph	Gregarious	Male	C10	GN3
MVI_2662	100	100	Nymph	Gregarious	Male	C10	GN3
MVI_2664	100	100	Nymph	Gregarious	Male	C10	GN3
MVI_2666	100	0	Nymph	Gregarious	Male	C10	GN3
MVI_2667	100	100	Nymph	Gregarious	Male	C10	GN3
MVI_2668	100	5.09669e-91	Nymph	Gregarious	Male	C10	GN3
MVI_3011	100	100	Nymph	Gregarious	NA	NINF.GRE.10	GN4
MVI_3012	100	100	Nymph	Gregarious	NA	NINF.GRE.10	GN4
MVI_3013	100	100	Nymph	Gregarious	NA	NINF.GRE.10	GN4
MVI_3014	100	100	Nymph	Gregarious	NA	NINF.GRE.10	GN4
MVI_3015	100	100	Nymph	Gregarious	NA	NINF.GRE.10	GN4
MVI_3016	100	100	Nymph	Gregarious	NA	NINF.GRE.10	GN4
MVI_3019	100	100	Nymph	Gregarious	NA	NINF.GRE.10	GN4
MVI_3020	100	100	Nymph	Gregarious	NA	NINF.GRE.10	GN4
MVI_3021	100	100	Nymph	Gregarious	NA	NINF.GRE.10	GN4
MVI_3043	100	100	Nymph	Gregarious	NA	NINF.GRE.10	GN4
MVI_3044	100	100	Nymph	Gregarious	NA	NINF.GRE.10	GN4
MVI_3045	100	0	Nymph	Gregarious	NA	NINF.GRE.10	GN4
MVI_3047	100	100	Nymph	Gregarious	NA	NINF.GRE.10	GN4
MVI_3048	100	0	Nymph	Gregarious	NA	NINF.GRE.10	GN4
MVI_3049	100	100	Nymph	Gregarious	NA	NINF.GRE.10	GN4
MVI_3050	100	100	Nymph	Gregarious	NA	NINF.GRE.10	GN4
MVI_3051	0	0	Nymph	Gregarious	NA	NINF.GRE.10	GN4
MVI_3052	100	100	Nymph	Gregarious	NA	NINF.GRE.10	GN4
MVI_3053	100	100	Nymph	Gregarious	NA	NINF.GRE.10	GN4
MVI_3054	100	100	Nymph	Gregarious	NA	NINF.GRE.10	GN4
MVI_3055	100	100	Nymph	Gregarious	NA	NINF.GRE.10	GN4
MVI_3056	100	100	Nymph	Gregarious	NA	NINF.GRE.10	GN4
MVI_3057	100	100	Nymph	Gregarious	NA	NINF.GRE.10	GN4
MVI_3059	100	100	Nymph	Gregarious	NA	NINF.GRE.10	GN4
MVI_3060	100	100	Nymph	Gregarious	NA	NINF.GRE.10	GN4
MVI_3061	100	100	Nymph	Gregarious	NA	NINF.GRE.10	GN4
MVI_3062	100	0	Nymph	Gregarious	NA	NINF.GRE.10	GN4
MVI_3063	100	100	Nymph	Gregarious	NA	NINF.GRE.10	GN4
MVI_3064	100	100	Nymph	Gregarious	NA	NINF.GRE.10	GN4
MVI_3068	100	100	Nymph	Gregarious	NA	NINF.GRE.10	GN4
MVI_3069	0	2.66696e-116	Nymph	Gregarious	NA	NINF.GRE.10	GN4
MVI_3070	100	100	Nymph	Gregarious	NA	NINF.GRE.10	GN4
MVI_3071	100	100	Nymph	Gregarious	NA	NINF.GRE.10	GN4
MVI_3072	100	100	Nymph	Gregarious	NA	NINF.GRE.10	GN4
MVI_3073	100	100	Nymph	Gregarious	NA	NINF.GRE.10	GN4
MVI_3074	100	100	Nymph	Gregarious	NA	NINF.GRE.10	GN4
MVI_3075	100	100	Nymph	Gregarious	NA	NINF.GRE.10	GN4
MVI_3076	100	100	Nymph	Gregarious	NA	NINF.GRE.10	GN4
MVI_3078	100	100	Nymph	Gregarious	NA	NINF.GRE.10	GN4
MVI_3079	100	100	Nymph	Gregarious	NA	NINF.GRE.10	GN4
MVI_3081	100	100	Nymph	Gregarious	NA	NINF.GRE.10	GN4
MVI_3082	100	100	Nymph	Gregarious	NA	NINF.GRE.10	GN4
MVI_3083	100	100	Nymph	Gregarious	NA	NINF.GRE.10	GN4
MVI_3084	100	100	Nymph	Gregarious	NA	NINF.GRE.10	GN4
MVI_3085	100	100	Nymph	Gregarious	NA	NINF.GRE.10	GN4
MVI_3086	100	100	Nymph	Gregarious	NA	NINF.GRE.10	GN4
MVI_3087	100	98.4114	Nymph	Gregarious	NA	NINF.GRE.10	GN4
MVI_3088	100	100	Nymph	Gregarious	NA	NINF.GRE.10	GN4
MVI_3090	100	100	Nymph	Gregarious	NA	NINF.GRE.10	GN4
MVI_2916	100	100	Adult	Solitarious	Male	semi.sol.ad	TA
MVI_2917	100	100	Adult	Solitarious	Female	semi.sol.ad	TA
MVI_2918	100	100	Adult	Solitarious	Female	semi.sol.ad	TA
MVI_2921	100	100	Adult	Solitarious	Female	semi.sol.ad	TA
MVI_2922	100	100	Adult	Solitarious	Female	semi.sol.ad	TA
MVI_2923	100	100	Adult	Solitarious	Male	semi.sol.ad	TA
MVI_2924	100	100	Adult	Solitarious	Female	semi.sol.ad	TA
MVI_2926	100	100	Adult	Solitarious	Male	semi.sol.ad	TA
MVI_2928	100	100	Adult	Solitarious	Male	semi.sol.ad	TA
MVI_2929	100	100	Adult	Solitarious	Male	semi.sol.ad	TA
MVI_2930	0	100	Adult	Solitarious	Female	semi.sol.ad	TA
MVI_2931	100	100	Adult	Solitarious	Female	semi.sol.ad	TA
MVI_2932	100	100	Adult	Solitarious	Male	semi.sol.ad	TA
MVI_2933	100	100	Adult	Solitarious	Female	semi.sol.ad	TA
MVI_2934	100	100	Adult	Solitarious	Female	semi.sol.ad	TA
MVI_2935	100	100	Adult	Solitarious	Male	semi.sol.ad	TA
MVI_2936	100	100	Adult	Solitarious	Female	semi.sol.ad	TA
MVI_2937	100	100	Adult	Solitarious	Female	semi.sol.ad	TA
MVI_2938	100	100	Adult	Solitarious	Female	semi.sol.ad	TA
MVI_2939	100	100	Adult	Solitarious	Male	semi.sol.ad	TA
MVI_2723	0	0	Adult	Solitarious	Female	solit.adult.1	SA2
MVI_2725	100	0	Adult	Solitarious	Male	solit.adult.1	SA2
MVI_2726	100	1.15396e-10	Adult	Solitarious	Female	solit.adult.1	SA2
MVI_2727	100	0	Adult	Solitarious	Female	solit.adult.1	SA2
MVI_2728	100	0	Adult	Solitarious	Male	solit.adult.1	SA2
MVI_2729	100	0	Adult	Solitarious	Female	solit.adult.1	SA2
MVI_2730	100	0	Adult	Solitarious	Male	solit.adult.1	SA2
MVI_2731	100	0	Adult	Solitarious	Male	solit.adult.1	SA2
MVI_2733	100	0	Adult	Solitarious	Female	solit.adult.1	SA2
MVI_2736	100	0	Adult	Solitarious	Female	solit.adult.1	SA2
MVI_2739	100	100	Adult	Solitarious	Female	solit.adult.1	SA2
MVI_2754	100	100	Adult	Solitarious	Female	solit.adult.1	SA2
MVI_2755	100	100	Adult	Solitarious	Male	solit.adult.1	SA2
MVI_2756	100	0	Adult	Solitarious	Female	solit.adult.2	SA3
MVI_2759	100	3.04685e-22	Adult	Solitarious	Male	solit.adult.2	SA3
MVI_2761	100	100	Adult	Solitarious	Female	solit.adult.2	SA3
MVI_2763	100	0	Adult	Solitarious	Male	solit.adult.2	SA3
MVI_2764	100	100	Adult	Solitarious	Female	solit.adult.2	SA3
MVI_2765	100	0	Adult	Solitarious	Male	solit.adult.2	SA3
MVI_2766	0	0	Adult	Solitarious	Female	solit.adult.2	SA3
MVI_2767	100	100	Adult	Solitarious	Female	solit.adult.2	SA3
MVI_2768	100	4.51382e-160	Adult	Solitarious	Male	solit.adult.2	SA3
MVI_2769	100	100	Adult	Solitarious	Female	solit.adult.2	SA3
MVI_2771	100	0	Adult	Solitarious	Male	solit.adult.2	SA3
MVI_2723	100	100	Adult	Solitarious	Female	SA	SA1
MVI_2725	100	0	Adult	Solitarious	Male	SA	SA1
MVI_2726	100	100	Adult	Solitarious	Female	SA	SA1
MVI_2727	100	0	Adult	Solitarious	Female	SA	SA1
MVI_2728	100	0	Adult	Solitarious	Male	SA	SA1
MVI_2729	100	0	Adult	Solitarious	Female	SA	SA1
MVI_2730	100	6.49213e-276	Adult	Solitarious	Male	SA	SA1
MVI_2718	100	100	Nymph	Solitarious	Male	SN	SN1
MVI_2719	0	0	Nymph	Solitarious	Female	SN	SN1
MVI_2720	0	0	Nymph	Solitarious	Female	SN	SN1
MVI_2722	0	0	Nymph	Solitarious	Female	SN	SN1
MVI_2772	100	100	Nymph	Solitarious	NA	semi.sol.nymph	TN
MVI_2773	0	100	Nymph	Solitarious	Male	semi.sol.nymph	TN
MVI_2774	100	100	Nymph	Solitarious	Male	semi.sol.nymph	TN
MVI_2775	100	100	Nymph	Solitarious	Female	semi.sol.nymph	TN
MVI_2776	100	100	Nymph	Solitarious	Male	semi.sol.nymph	TN
MVI_2777	7.06401e-250	100	Nymph	Solitarious	NA	semi.sol.nymph	TN
MVI_2778	100	100	Nymph	Solitarious	Female	semi.sol.nymph	TN
MVI_2779	0	0	Nymph	Solitarious	Female	semi.sol.nymph	TN
MVI_2780	0	100	Nymph	Solitarious	Female	semi.sol.nymph	TN
MVI_2781	100	100	Nymph	Solitarious	Male	semi.sol.nymph	TN
MVI_2855	100	100	Nymph	Solitarious	Male	semi.sol.nymph	TN
MVI_2856	100	100	Nymph	Solitarious	Female	semi.sol.nymph	TN
MVI_2857	100	100	Nymph	Solitarious	Male	semi.sol.nymph	TN
MVI_2858	100	100	Nymph	Solitarious	Female	semi.sol.nymph	TN
MVI_2859	100	0	Nymph	Solitarious	Male	semi.sol.nymph	TN
MVI_2861	100	100	Nymph	Solitarious	Female	semi.sol.nymph	TN
MVI_2862	8.18243e-56	100	Nymph	Solitarious	Male	semi.sol.nymph	TN
MVI_2324	100	100	Nymph	Solitarious	Male	SoliNymph	SN2
MVI_2326	100	5.24254e-302	Nymph	Solitarious	Male	SoliNymph	SN2
MVI_2327	0	0	Nymph	Solitarious	Female	SoliNymph	SN2
MVI_2329	100	100	Nymph	Solitarious	Female	SoliNymph	SN2
MVI_2989	100	0	Nymph	Solitarious	Female	SoliNymph	SN2
MVI_2990	0	0	Nymph	Solitarious	Male	SoliNymph	SN2
MVI_2991	0	0	Nymph	Solitarious	Female	SoliNymph	SN2
MVI_2992	100	100	Nymph	Solitarious	Female	SoliNymph	SN2
MVI_2995	100	0	Nymph	Solitarious	Male	SoliNymph	SN2
MVI_3022	100	100	Nymph	Solitarious	Male	SoliNymph	SN2
MVI_3023	100	100	Nymph	Solitarious	Female	SoliNymph	SN2
MVI_3030	100	100	Nymph	Solitarious	Male	SoliNymph	SN2
MVI_3031	0	100	Nymph	Solitarious	Male	SoliNymph	SN2
MVI_3033	100	100	Nymph	Solitarious	Male	SoliNymph	SN2
MVI_3036	100	0	Nymph	Solitarious	Male	SoliNymph	SN2
MVI_3038	0	0	Nymph	Solitarious	Female	SoliNymph	SN2
MVI_3039	100	0	Nymph	Solitarious	Female	SoliNymph	SN2
MVI_3040	0	0	Nymph	Solitarious	Female	SoliNymph	SN2
MVI_3041	0	100	Nymph	Solitarious	Female	SoliNymph	SN2
MVI_3042	100	0	Nymph	Solitarious	Male	SoliNymph	SN2

## Sheet: Table S4
Pgreg means per cage
Cage	Category	Extended corrected	Non-morphometric
CageN1	Gregarious adults	92 ± 3.876	88 ± 4.642
CageN7	Gregarious adults	92 ± 3.876	88.691 ± 4.421
C02	Gregarious nymphs	63.636 ± 15.212	63.636 ± 15.212
C09	Gregarious nymphs	100 ± 0	100 ± 0
C10	Gregarious nymphs	100 ± 0	60.2 ± 13.029
NINF.GRE.10	Gregarious nymphs	95.918 ± 2.856	89.763 ± 4.368
SA	Solitarious adults	100 ± 0	28.571 ± 18.443
semi.sol.ad	Solitarious adults	95 ± 5	100 ± 0
solit.adult.1	Solitarious adults	92.308 ± 7.692	23.077 ± 12.163
solit.adult.2	Solitarious adults	90.909 ± 9.091	36.364 ± 15.212
semi.sol.nymph	Solitarious nymphs	70.588 ± 11.391	88.235 ± 8.055
SN	Solitarious nymphs	25 ± 25	25 ± 25
SoliNymph	Solitarious nymphs	65 ± 10.942	45 ± 11.413

## Sheet: Table S5
Pgreg means per Category of age and phase
Category	Extended corrected	Non-morphometric
Gregarious adults	92 ± 2.727	88.346 ± 3.189
Gregarious nymphs	93.103 ± 2.732	82.775 ± 4.064
Solitarious adults	93.182 ± 3.888	61.364 ± 7.511
Solitarious nymphs	68.75 ± 6.833	56.25 ± 7.313
